# Supplementary material for: The Hepatokine RBP4 Links Metabolic Diseases to Articular Inflammation
Source: Antioxidants (Basel). 2024 Jan 19;13(1):124. doi: 10.3390/antiox13010124 (PMC10812991; doi:10.3390/antiox13010124)
Supplement: Supplementary file 1 [file antioxidants-13-00124-s001.zip]

Archive with 4 entries (4 files):
- antioxidants-2775519-supplementary figures.pdf
- Supplementary Table S1.pdf
- Supplementary Table S2.pdf
- Supplementary Table S3.xlsx
