# Supplementary material for: The Hepatokine RBP4 Links Metabolic Diseases to Articular Inflammation
Source: Antioxidants (Basel). 2024 Jan 19;13(1):124. doi: 10.3390/antiox13010124 (PMC10812991; doi:10.3390/antiox13010124)
Supplement: Supplementary file 1 [file antioxidants-13-00124-s001.zip › Supplementary Table S3.xlsx]

## Sheet: Proteomic analysis
Name	Uniprote Code	Data	Control 1	Control 2	Control 3	RBP4 1	RBP4 2	RBP4 3	Media Control	Desv Med Control	Media Rbp4	Desv Med Rbp4	Fold Change	Log fold change	PValue
SODM	P04179	Superoxide dismutase [Mn], mitochondrial OS=Homo sapiens OX=9606 GN=SOD2 PE=1 SV=3	224100	244900	263810	940820	958840	916020	938560	21499.3	244270	19862.5	3.84231	1.94197	2.09762e-06
HMOX1	P09601	Heme oxygenase 1 OS=Homo sapiens OX=9606 GN=HMOX1 PE=1 SV=1	56353	56316	54987	30489	31889	31753	31377	772.031	55885.3	778.199	0.561453	-0.832762	2.65622e-06
ALDR	P15121	Aldo-keto reductase family 1 member B1 OS=Homo sapiens OX=9606 GN=AKR1B1 PE=1 SV=3	52346	69938	68241	276110	285470	269190	276923	8170.42	63508.3	9704.03	4.36043	2.12447	8.25749e-06
GDN	P07093	Isoform 3 of Glia-derived nexin OS=Homo sapiens OX=9606 GN=SERPINE2	28026	30223	32042	88115	85724	91854	88564.3	3089.6	30097	2010.96	2.94263	1.55711	1.04434e-05
FSCN1	Q16658	Fascin OS=Homo sapiens OX=9606 GN=FSCN1 PE=1 SV=3	164330	159650	159040	125000	127030	126710	126247	1091.44	161007	2894.21	0.784108	-0.350875	4.10769e-05
S39AE	Q15043	Metal cation symporter ZIP14 OS=Homo sapiens OX=9606 GN=SLC39A14 PE=1 SV=3	2769.1	4032	2742.3	22049	23899	20839	22262.3	1541.11	3181.13	736.994	6.99824	2.80699	4.20744e-05
RET4	P02753	Retinol-binding protein 4 OS=Homo sapiens OX=9606 GN=RBP4 PE=1 SV=3	748.33	450.29	949.51	23217	22187	19481	21628.3	1929.64	716.043	251.171	30.2053	4.91673	4.90331e-05
NAMPT	P43490	Nicotinamide phosphoribosyltransferase OS=Homo sapiens OX=9606 GN=NAMPT PE=1 SV=1	26266	30149	27527	165950	148370	141660	151993	12543.8	27980.7	1980.85	5.43208	2.44151	7.16317e-05
GTR1	P11166	Solute carrier family 2, facilitated glucose transporter member 1 OS=Homo sapiens OX=9606 GN=SLC2A1 PE=1 SV=2	5152.5	6439.5	4396.5	27026	26004	30275	27768.3	2230.17	5329.5	1032.94	5.21031	2.38137	9.34499e-05
COEA1	Q05707	Collagen alpha-1(XIV) chain OS=Homo sapiens OX=9606 GN=COL14A1 PE=1 SV=3	80000	83478	70900	16715	19210	13660	16528.3	2779.7	78126	6495.03	0.21156	-2.24086	0.000112066
IFIT1	P09914	Interferon-induced protein with tetratricopeptide repeats 1 OS=Homo sapiens OX=9606 GN=IFIT1 PE=1 SV=2	32746	44984	41423	135180	147210	126350	136247	10470.8	39717.7	6294.7	3.43038	1.77837	0.000165147
IFIT3	O14879	Interferon-induced protein with tetratricopeptide repeats 3 OS=Homo sapiens OX=9606 GN=IFIT3 PE=1 SV=1	16979	25195	19507	61002	60601	56261	59288	2629.12	20560.3	4208.06	2.88361	1.52788	0.00017327
VKOR1	Q9BQB6	Vitamin K epoxide reductase complex subunit 1 OS=Homo sapiens OX=9606 GN=VKORC1 PE=1 SV=1	1091.6	1002.6	942.75	3682.5	4154.9	3430.5	3755.97	367.746	1012.32	74.8992	3.71027	1.89152	0.000223997
CO6A1	P12109	Collagen alpha-1(VI) chain OS=Homo sapiens OX=9606 GN=COL6A1 PE=1 SV=3	163980	152310	169920	92139	84384	94344	90289	5231.37	162070	8959.02	0.557099	-0.843995	0.000277877
CO1A1	P02452	Collagen alpha-1(I) chain OS=Homo sapiens OX=9606 GN=COL1A1 PE=1 SV=5	141480	118090	123680	39093	35062	43009	39054.7	3973.64	127750	12214.6	0.305712	-1.70976	0.000280045
TYPH	P19971	Thymidine phosphorylase OS=Homo sapiens OX=9606 GN=TYMP PE=1 SV=2	55907	45384	45054	103950	118230	111280	111153	7140.84	48781.7	6172.93	2.27859	1.18814	0.00033258
MMP14	P50281	Matrix metalloproteinase-14 OS=Homo sapiens OX=9606 GN=MMP14 PE=1 SV=3	22470	23743	22986	18169	17197	17007	17457.7	623.315	23066.3	640.291	0.756846	-0.401928	0.000406354
SBP1	Q13228	Methanethiol oxidase OS=Homo sapiens OX=9606 GN=SELENBP1 PE=1 SV=2	28027	28955	30395	18265	20358	18731	19118	1098.86	29125.7	1193.19	0.656397	-0.607359	0.000434454
COCA1	Q99715	Collagen alpha-1(XII) chain OS=Homo sapiens OX=9606 GN=COL12A1 PE=1 SV=2	119510	114220	133320	59575	57773	62824	60057.3	2559.81	122350	9861.63	0.490865	-1.0266	0.000449993
ISG15	P05161	Ubiquitin-like protein ISG15 OS=Homo sapiens OX=9606 GN=ISG15 PE=1 SV=5	23745	20196	23642	63144	77144	65872	68720	7421.81	22527.7	2019.94	3.05047	1.60903	0.000482436
MMP1	P03956	Interstitial collagenase OS=Homo sapiens OX=9606 GN=MMP1 PE=1 SV=3	5094.3	6630.7	3036.5	33489	26293	34133	31305	4352.45	4920.5	1803.39	6.36216	2.66952	0.000632269
MMP3	P08254	Stromelysin-1 OS=Homo sapiens OX=9606 GN=MMP3 PE=1 SV=2	3849.4	6992.2	5543.2	25039	19836	23873	22916	2730.33	5461.6	1572.99	4.19584	2.06896	0.000659602
GELS	P06396	Gelsolin OS=Homo sapiens OX=9606 GN=GSN PE=1 SV=1	121630	127600	124440	64921	80523	79704	75049.3	8780.95	124557	2986.71	0.602532	-0.730891	0.000760936
IFIT2	P09913	Interferon-induced protein with tetratricopeptide repeats 2 OS=Homo sapiens OX=9606 GN=IFIT2 PE=1 SV=1	9351.3	8792	4240	26231	31874	27419	28508	2974.95	7461.1	2803.54	3.82088	1.93391	0.000874095
MX1	P20591	Interferon-induced GTP-binding protein Mx1 OS=Homo sapiens OX=9606 GN=MX1 PE=1 SV=4	80873	99686	82114	245100	261890	206870	237953	28197.6	87557.7	10521.8	2.71768	1.44237	0.000980283
SYWC	P23381	Tryptophan--tRNA ligase, cytoplasmic OS=Homo sapiens OX=9606 GN=WARS1 PE=1 SV=2	78123	85758	64807	178840	205380	168640	184287	18965.9	76229.3	10603.1	2.41753	1.27353	0.000998549
LEG3	P17931	Galectin-3 OS=Homo sapiens OX=9606 GN=LGALS3 PE=1 SV=5	54065	59787	63122	36083	31047	31382	32837.3	2815.82	58991.3	4580.63	0.556647	-0.845166	0.00108681
PTMA	P06454	Prothymosin alpha OS=Homo sapiens OX=9606 GN=PTMA PE=1 SV=2	5960.6	4859.2	5401.9	8082.3	8180.8	8446.7	8236.6	188.5	5407.23	550.719	1.52326	0.607158	0.00108973
CO6A3	P12111	Collagen alpha-3(VI) chain OS=Homo sapiens OX=9606 GN=COL6A3 PE=1 SV=5	185250	205490	170840	88767	93357	105440	95854.7	8612.55	187193	17406.6	0.512062	-0.965608	0.00123576
GBP1	P32455	Guanylate-binding protein 1 OS=Homo sapiens OX=9606 GN=GBP1 PE=1 SV=2	6146.7	9118.9	5065.9	17537	18833	20836	19068.7	1662.08	6777.17	2098.77	2.81366	1.49245	0.00135441
CO6A2	P12110	Collagen alpha-2(VI) chain OS=Homo sapiens OX=9606 GN=COL6A2 PE=1 SV=4	98207	95037	92620	53207	52567	66992	57588.7	8149.81	95288	2801.94	0.604364	-0.72651	0.00162698
ICAM1	P05362	Intercellular adhesion molecule 1 OS=Homo sapiens OX=9606 GN=ICAM1 PE=1 SV=2	947.98	968.55	458.58	3854.1	4284.6	5409.1	4515.93	802.896	791.703	288.677	5.70407	2.51199	0.00164047
A2MG	P01023	Alpha-2-macroglobulin OS=Homo sapiens OX=9606 GN=A2M PE=1 SV=3	9316.5	9742.1	10491	19261	19084	16033	18126	1814.75	9849.87	594.62	1.84023	0.879884	0.0016855
ARF4	P18085	ADP-ribosylation factor 4 OS=Homo sapiens OX=9606 GN=ARF4 PE=1 SV=3	19826	21738	20882	28365	28850	26356	27857	1322.33	20815.3	957.742	1.33829	0.420393	0.00171667
CH3L1	P36222	Chitinase-3-like protein 1 OS=Homo sapiens OX=9606 GN=CHI3L1 PE=1 SV=2	157550	155190	161170	302460	260830	323840	295710	32042.7	157970	3012.04	1.87194	0.904532	0.00176723
IF16	Q16666	Gamma-interferon-inducible protein 16 OS=Homo sapiens OX=9606 GN=IFI16 PE=1 SV=3	794.39	616.6	559.61	1505.3	1873.4	1957.9	1778.87	240.653	656.867	122.46	2.70811	1.43729	0.00197511
CD44	P16070	CD44 antigen OS=Homo sapiens OX=9606 GN=CD44 PE=1 SV=3	71469	66169	58990	191530	169590	143570	168230	24008.9	65542.7	6263.03	2.56672	1.35993	0.00200524
GPNMB	Q14956	Transmembrane glycoprotein NMB OS=Homo sapiens OX=9606 GN=GPNMB PE=1 SV=2	85578	96431	93799	66088	60851	55923	60954	5083.28	91936	5661.27	0.663005	-0.592909	0.00213109
RAB1A	P62820	Ras-related protein Rab-1A OS=Homo sapiens OX=9606 GN=RAB1A PE=1 SV=3	15430	16725	15186	11873	12568	12043	12161.3	362.296	15780.3	827.152	0.770664	-0.375826	0.00226213
RL30	P62888	60S ribosomal protein L30 OS=Homo sapiens OX=9606 GN=RPL30 PE=1 SV=2	6079.6	5911.1	4780.2	11560	10003	9654.6	10405.9	1014.58	5590.3	706.608	1.86141	0.8964	0.00251684
FRIL	P02792	Ferritin light chain OS=Homo sapiens OX=9606 GN=FTL PE=1 SV=2	31977	31226	31289	33951	34651	35337	34646.3	693.012	31497.3	416.596	1.09998	0.137473	0.00251787
CATD	P07339	Cathepsin D OS=Homo sapiens OX=9606 GN=CTSD PE=1 SV=1	427760	442560	477830	320100	319960	349610	329890	17078.2	449383	25722.9	0.734095	-0.445962	0.00257742
CO1A2	P08123	Collagen alpha-2(I) chain OS=Homo sapiens OX=9606 GN=COL1A2 PE=1 SV=7	113140	78578	102930	29536	23983	31121	28213.3	3748.31	98216	17756.7	0.287258	-1.79958	0.00260935
MGST1	P10620	Microsomal glutathione S-transferase 1 OS=Homo sapiens OX=9606 GN=MGST1 PE=1 SV=1	6698.8	6210.1	4266.2	14980	19059	14491	16176.7	2508.12	5725.03	1286.8	2.8256	1.49856	0.00302265
FPPS	P14324	Farnesyl pyrophosphate synthase OS=Homo sapiens OX=9606 GN=FDPS PE=1 SV=4	8987.1	7175.2	8848.5	16807	15355	13656	15272.7	1577.11	8336.93	1008.47	1.83193	0.873363	0.00303051
DHI1	P28845	Corticosteroid 11-beta-dehydrogenase isozyme 1 OS=Homo sapiens OX=9606 GN=HSD11B1 PE=1 SV=3	393.07	1330.5	441.33	6896.7	4371.5	5273.3	5513.83	1279.67	721.633	527.846	7.64077	2.93372	0.00389149
PSA6	P60900	Proteasome subunit alpha type-6 OS=Homo sapiens OX=9606 GN=PSMA6 PE=1 SV=1	17143	20243	20061	26360	26381	24844	25861.7	881.388	19149	1739.63	1.35055	0.433546	0.00397423
PLD3	Q8IV08	5'-3' exonuclease PLD3 OS=Homo sapiens OX=9606 GN=PLD3 PE=1 SV=1	27869	30308	29590	24254	21334	22358	22648.7	1481.54	29255.7	1253.4	0.774163	-0.36929	0.00413673
6PGD	P52209	6-phosphogluconate dehydrogenase, decarboxylating OS=Homo sapiens OX=9606 GN=PGD PE=1 SV=3	52197	54492	60172	72688	81415	83245	79116	5641.51	55620.3	4105.49	1.42243	0.508357	0.00430563
PLEC	Q15149	Isoform 4 of Plectin OS=Homo sapiens OX=9606 GN=PLEC	191380	204980	213260	148850	164550	159640	157680	8031.42	203207	11047.3	0.775959	-0.365948	0.00446879
HLAB	P01889	HLA class I histocompatibility antigen, B alpha chain OS=Homo sapiens OX=9606 GN=HLA-B PE=1 SV=3	5563	3508	4615.6	8645.8	8427.3	10067	9046.7	890.334	4562.2	1028.54	1.98297	0.987662	0.00465266
CAZA2	P47755	F-actin-capping protein subunit alpha-2 OS=Homo sapiens OX=9606 GN=CAPZA2 PE=1 SV=3	8911.2	9892	8393.5	12302	14541	14185	13676	1203.16	9065.57	761.083	1.50857	0.593177	0.00496289
TYB4	P62328	Thymosin beta-4 OS=Homo sapiens OX=9606 GN=TMSB4X PE=1 SV=2	5482.7	4044.5	4442.9	2249.4	1744.8	2242.4	2078.87	289.331	4656.7	742.555	0.446425	-1.16351	0.00498356
NNMT	P40261	Nicotinamide N-methyltransferase OS=Homo sapiens OX=9606 GN=NNMT PE=1 SV=1	57428	55658	56930	86027	103470	84037	91178	10691.6	56672	912.769	1.60887	0.68605	0.00509095
PSMD3	O43242	26S proteasome non-ATPase regulatory subunit 3 OS=Homo sapiens OX=9606 GN=PSMD3 PE=1 SV=2	15060	16282	14549	18551	20474	19459	19494.7	961.996	15297	890.477	1.27441	0.349831	0.00516902
PTX3	P26022	Pentraxin-related protein PTX3 OS=Homo sapiens OX=9606 GN=PTX3 PE=1 SV=3	1791.8	3090.6	1505.2	10194	9352.5	14536	11360.8	2781.78	2129.2	844.839	5.33573	2.41569	0.00532832
FETUA	P02765	Alpha-2-HS-glycoprotein OS=Homo sapiens OX=9606 GN=AHSG PE=1 SV=2	35711	37163	32635	109910	90929	74500	91779.7	17720.3	35169.7	2312.03	2.60963	1.38384	0.00537463
HTRA1	Q92743	Serine protease HTRA1 OS=Homo sapiens OX=9606 GN=HTRA1 PE=1 SV=1	120160	117350	125790	91095	83162	67267	80508	12133.7	121100	4297.8	0.664806	-0.588995	0.0054634
NONO	Q15233	Non-POU domain-containing octamer-binding protein OS=Homo sapiens OX=9606 GN=NONO PE=1 SV=4	27225	24109	24948	20627	19007	18786	19473.3	1005.2	25427.3	1612.35	0.765843	-0.38488	0.00558868
AHNK	Q09666	Neuroblast differentiation-associated protein AHNAK OS=Homo sapiens OX=9606 GN=AHNAK PE=1 SV=2	524300	542750	464150	356410	384830	383380	374873	16006.1	510400	41102.3	0.73447	-0.445225	0.00599825
SCRB2	Q14108	Lysosome membrane protein 2 OS=Homo sapiens OX=9606 GN=SCARB2 PE=1 SV=2	38804	34224	40273	53531	65503	57504	58846	6097.78	37767	3155.02	1.55813	0.639818	0.0060146
SDCB1	O00560	Syntenin-1 OS=Homo sapiens OX=9606 GN=SDCBP PE=1 SV=1	2893.2	2603.9	3077.3	6126.8	4734.9	4890.5	5250.73	762.675	2858.13	238.64	1.83712	0.877446	0.00658038
AMPL	P28838	Cytosol aminopeptidase OS=Homo sapiens OX=9606 GN=LAP3 PE=1 SV=3	42884	49149	31473	73237	81111	68252	74200	6483.36	41168.7	8961.98	1.80234	0.849872	0.00664149
AK1C2	P52895	Aldo-keto reductase family 1 member C2 OS=Homo sapiens OX=9606 GN=AKR1C2 PE=1 SV=3	5220.3	4453.6	5955.1	10663	11402	8522.5	10195.8	1495.51	5209.67	750.806	1.9571	0.968717	0.00669377
MYO1D	O94832	Unconventional myosin-Id OS=Homo sapiens OX=9606 GN=MYO1D PE=1 SV=2	33015	30437	32827	21816	24977	18502	21765	3237.8	32093	1437.22	0.678185	-0.560249	0.00723216
SERA	O43175	D-3-phosphoglycerate dehydrogenase OS=Homo sapiens OX=9606 GN=PHGDH PE=1 SV=4	102200	96773	107270	86459	79075	76523	80685.7	5160.11	102081	5249.51	0.790408	-0.33933	0.00731104
ISG20	Q96AZ6	Interferon-stimulated gene 20 kDa protein OS=Homo sapiens OX=9606 GN=ISG20 PE=1 SV=2	339.47	908.89	1042.2	1772.4	2088.3	2197.1	2019.27	220.605	763.52	373.238	2.64468	1.40309	0.00740279
LDHB	P07195	L-lactate dehydrogenase B chain OS=Homo sapiens OX=9606 GN=LDHB PE=1 SV=2	119790	116340	119860	102530	108250	109510	106763	3719.91	118663	2012.37	0.899716	-0.152458	0.00819939
DHE3	P00367	Glutamate dehydrogenase 1, mitochondrial OS=Homo sapiens OX=9606 GN=GLUD1 PE=1 SV=2	57810	62190	61480	51937	54344	51460	52580.3	1545.89	60493.3	2350.79	0.869192	-0.202253	0.00821172
ASSY	P00966	Argininosuccinate synthase OS=Homo sapiens OX=9606 GN=ASS1 PE=1 SV=2	8842.5	10434	7116	14067	15155	17515	15579	1762.67	8797.5	1659.46	1.77084	0.824437	0.00832824
LUM	P51884	Lumican OS=Homo sapiens OX=9606 GN=LUM PE=1 SV=2	78152	97631	93883	128310	116710	120970	121997	5867.75	89888.7	10335.6	1.3572	0.440631	0.00945324
AT5F1	P24539	ATP synthase F(0) complex subunit B1, mitochondrial OS=Homo sapiens OX=9606 GN=ATP5PB PE=1 SV=2	1404.4	927.35	743.22	2767.6	2030.2	2350.8	2382.87	369.744	1024.99	341.233	2.32477	1.21709	0.00948676
TPP1	Q5IS74	Tripeptidyl-peptidase 1 OS=Pan troglodytes OX=9598 GN=TPP1 PE=2 SV=1	67609	65041	60051	48822	54007	46551	49793.3	3821.73	64233.7	3843.13	0.775191	-0.367377	0.00992026
FUS	P35637	RNA-binding protein FUS OS=Homo sapiens OX=9606 GN=FUS PE=1 SV=1	5808.8	5590.4	5794.4	13054	10785	9093.6	10977.5	1987.21	5731.2	122.149	1.9154	0.937645	0.0103068
MFGM	Q08431	Lactadherin OS=Homo sapiens OX=9606 GN=MFGE8 PE=1 SV=3	24482	30649	30192	37396	37031	38312	37579.7	659.955	28441	3436.2	1.32132	0.40198	0.0106278
AK1C1	Q04828	Aldo-keto reductase family 1 member C1 OS=Homo sapiens OX=9606 GN=AKR1C1 PE=1 SV=1	23849	16792	19079	52269	36612	40540	43140.3	8145.96	19906.7	3600.57	2.16713	1.11579	0.0106713
PLST	P13797	Isoform 2 of Plastin-3 OS=Homo sapiens OX=9606 GN=PLS3	70440	69200	76863	56067	61356	60758	59393.7	2896.45	72167.7	4113.27	0.822996	-0.281044	0.0117094
ANXA2	P07355	Annexin A2 OS=Homo sapiens OX=9606 GN=ANXA2 PE=1 SV=2	1119000	1190400	1166400	1361700	1285400	1277600	1.30823e+06	46467.4	1158600	36333.5	1.12915	0.175237	0.0117478
PCBP1	Q15365	Poly(rC)-binding protein 1 OS=Homo sapiens OX=9606 GN=PCBP1 PE=1 SV=2	25700	22055	27064	39356	36964	32138	36152.7	3676.76	24939.7	2589.61	1.44961	0.53566	0.0124613
PDIA3	P30101	Protein disulfide-isomerase A3 OS=Homo sapiens OX=9606 GN=PDIA3 PE=1 SV=4	339170	309830	334390	368340	366660	382310	372437	8591.72	327797	15742.1	1.13618	0.184194	0.0125334
BASP1	P80723	Brain acid soluble protein 1 OS=Homo sapiens OX=9606 GN=BASP1 PE=1 SV=2	91171	70879	72875	41986	52529	48339	47618	5308.35	78308.3	11184	0.608083	-0.717659	0.0127073
CAN2	P17655	Calpain-2 catalytic subunit OS=Homo sapiens OX=9606 GN=CAPN2 PE=1 SV=6	69862	74513	64944	48761	51915	58270	52982	4843.46	69773	4785.12	0.759348	-0.397167	0.0129346
ANX11	P50995	Annexin A11 OS=Homo sapiens OX=9606 GN=ANXA11 PE=1 SV=1	30989	37104	34696	27178	26231	24415	25941.3	1404.09	34263	3080.41	0.757124	-0.401399	0.0130779
PYGB	P11216	Glycogen phosphorylase, brain form OS=Homo sapiens OX=9606 GN=PYGB PE=1 SV=5	192210	207240	206230	151400	173940	139860	155067	17333.3	201893	8401.2	0.768062	-0.380705	0.0135788
RAN	P62826	GTP-binding nuclear protein Ran OS=Homo sapiens OX=9606 GN=RAN PE=1 SV=3	69671	75756	72325	88203	85548	80372	84707.7	3982.56	72584	3050.76	1.16703	0.222841	0.0138541
ITA5	P08648	Integrin alpha-5 OS=Homo sapiens OX=9606 GN=ITGA5 PE=1 SV=2	12866	15956	13376	21102	18275	18751	19376	1513.59	14066	1656.53	1.37751	0.462059	0.014868
HNRPQ	O60506	Heterogeneous nuclear ribonucleoprotein Q OS=Homo sapiens OX=9606 GN=SYNCRIP PE=1 SV=2	16010	16131	14416	20048	17859	18869	18925.3	1095.59	15519	957.14	1.21949	0.286283	0.0154055
LASP1	Q14847	Isoform 2 of LIM and SH3 domain protein 1 OS=Homo sapiens OX=9606 GN=LASP1	26415	22435	23082	18785	18736	16093	17871.3	1540.28	23977.3	2135.72	0.745343	-0.424024	0.0159124
PCKGM	Q16822	Phosphoenolpyruvate carboxykinase [GTP], mitochondrial OS=Homo sapiens OX=9606 GN=PCK2 PE=1 SV=4	5586.6	4681.1	4493.3	3733.2	3355.4	3335.2	4898.02	584.594	3469.89	224.182	0.708428	-0.497308	0.016158
CFAB	P00751	Complement factor B OS=Homo sapiens OX=9606 GN=CFB PE=1 SV=2	1966.1	1950.5	890.77	3132.2	3332.3	2863.7	3109.4	235.131	1602.46	616.388	1.9404	0.956351	0.0167277
AAAT	Q15758	Neutral amino acid transporter B(0) OS=Homo sapiens OX=9606 GN=SLC1A5 PE=1 SV=2	5307.7	6297.6	5205.1	3941.2	3621.6	2427.4	3330.07	797.898	5603.47	603.322	0.594287	-0.750769	0.0170114
PSME1	Q06323	Proteasome activator complex subunit 1 OS=Homo sapiens OX=9606 GN=PSME1 PE=1 SV=1	52821	54611	44856	69557	61417	70679	67217.7	5054.75	50762.7	5193.03	1.32416	0.405073	0.0170625
ITAV	P06756	Integrin alpha-V OS=Homo sapiens OX=9606 GN=ITGAV PE=1 SV=2	6679.1	9015.9	6790.3	3129	3225.2	4897.2	3750.47	994.264	7495.1	1318.22	0.500389	-0.998878	0.0171301
UGGG1	Q9NYU2	UDP-glucose:glycoprotein glucosyltransferase 1 OS=Homo sapiens OX=9606 GN=UGGT1 PE=1 SV=3	3915.3	4323	4028.3	1786.1	2070	3185	2347.03	739.453	4088.87	210.49	0.574006	-0.800863	0.0171885
GPC6	Q9Y625	Glypican-6 OS=Homo sapiens OX=9606 GN=GPC6 PE=1 SV=1	1807	1583.3	1476.3	1259.1	913.05	905.09	1025.75	202.129	1622.2	168.747	0.632318	-0.661277	0.0171972
ALDOC	P09972	Fructose-bisphosphate aldolase C OS=Homo sapiens OX=9606 GN=ALDOC PE=1 SV=2	3041.1	4328.1	1417.1	6382.4	5935.7	6851.8	6389.97	458.097	2928.77	1458.75	2.18179	1.12552	0.0172348
GFPT1	Q06210	Glutamine--fructose-6-phosphate aminotransferase [isomerizing] 1 OS=Homo sapiens OX=9606 GN=GFPT1 PE=1 SV=3	14097	15277	13634	16371	18606	17513	17496.7	1117.59	14336	847.174	1.22047	0.287438	0.0174876
ALBU	P02768	Albumin OS=Homo sapiens OX=9606 GN=ALB PE=1 SV=2	577980	592370	688990	879170	748720	867650	831847	72219.9	619780	60367.9	1.34216	0.424561	0.017508
VATB2	P21281	V-type proton ATPase subunit B, brain isoform OS=Homo sapiens OX=9606 GN=ATP6V1B2 PE=1 SV=3	3718.7	3512.5	2986.2	5814.1	4432.3	5776.9	5341.1	787.264	3405.8	377.727	1.56824	0.649143	0.0184779
CNDP2	Q96KP4	Cytosolic non-specific dipeptidase OS=Homo sapiens OX=9606 GN=CNDP2 PE=1 SV=2	7636.3	8555.3	5399.5	13007	11740	10485	11744	1261	7197.03	1623.11	1.63178	0.70645	0.0185914
ESTD	P10768	S-formylglutathione hydrolase OS=Homo sapiens OX=9606 GN=ESD PE=1 SV=2	14289	14135	13061	21739	19818	16791	19449.3	2494.52	13828.3	668.976	1.40648	0.492093	0.0196096
DPYL2	Q16555	Dihydropyrimidinase-related protein 2 OS=Homo sapiens OX=9606 GN=DPYSL2 PE=1 SV=1	68073	73663	69672	90664	79684	82551	84299.7	5695.04	70469.3	2879.03	1.19626	0.258531	0.0198805
G3P	P04406	Glyceraldehyde-3-phosphate dehydrogenase OS=Homo sapiens OX=9606 GN=GAPDH PE=1 SV=3	1644600	1512800	1757100	2067800	1867400	2017900	1.98437e+06	104324	1.63817e+06	122277	1.21133	0.276596	0.0202856
AHNK2	Q8IVF2	Protein AHNAK2 OS=Homo sapiens OX=9606 GN=AHNAK2 PE=1 SV=2	16626	13553	12556	7831.2	7497.3	10394	8574.17	1584.84	14245	2121.41	0.601907	-0.732387	0.0206679
PPIB	P23284	Peptidyl-prolyl cis-trans isomerase B OS=Homo sapiens OX=9606 GN=PPIB PE=1 SV=2	339110	351260	341600	372160	368950	397020	379377	15363.6	343990	6417.92	1.10287	0.141264	0.0211832
CALR	P27797	Calreticulin OS=Homo sapiens OX=9606 GN=CALR PE=1 SV=1	190580	184640	191560	233810	210600	210520	218310	13423.5	188927	3744.56	1.15553	0.208552	0.021734
SUMO4	Q6EEV6	Small ubiquitin-related modifier 4 OS=Homo sapiens OX=9606 GN=SUMO4 PE=1 SV=2	6621.9	7907.4	7785.7	6204.3	5544.3	5525.8	5758.13	386.502	7438.33	709.666	0.774116	-0.369378	0.0227314
FABP5	Q01469	Fatty acid-binding protein 5 OS=Homo sapiens OX=9606 GN=FABP5 PE=1 SV=3	16344	14420	16013	13554	13336	12313	13067.7	662.588	15592.3	1028.67	0.838083	-0.254835	0.023297
MVP	Q14764	Major vault protein OS=Homo sapiens OX=9606 GN=MVP PE=1 SV=4	98435	101250	92919	88426	81486	75891	81934.3	6279.51	97534.7	4237.85	0.840053	-0.251447	0.0234443
DDX58	O95786	Antiviral innate immune response receptor RIG-I OS=Homo sapiens OX=9606 GN=DDX58 PE=1 SV=2	2102.4	1235	2238.1	3225.8	5402.1	5408.5	4678.8	1258.34	1858.5	544.213	2.51751	1.332	0.0235211
FUBP1	Q96AE4	Far upstream element-binding protein 1 OS=Homo sapiens OX=9606 GN=FUBP1 PE=1 SV=3	19587	15545	17558	21469	25565	23402	23478.7	2049.08	17563.3	2021.01	1.3368	0.418784	0.0235875
SERC	Q9Y617	Phosphoserine aminotransferase OS=Homo sapiens OX=9606 GN=PSAT1 PE=1 SV=2	50884	58497	49190	41209	38930	44039	41392.7	2559.45	52857	4957.28	0.783107	-0.352719	0.023603
METK2	P31153	S-adenosylmethionine synthase isoform type-2 OS=Homo sapiens OX=9606 GN=MAT2A PE=1 SV=1	10159	11896	10427	5669.3	7790.1	8518.8	7326.07	1480.34	10827.3	935.143	0.676627	-0.563567	0.0257371
ERO1A	Q96HE7	ERO1-like protein alpha OS=Homo sapiens OX=9606 GN=ERO1A PE=1 SV=2	14247	12923	9886.4	17680	19173	16229	17694	1472.05	12352.1	2235.65	1.43247	0.5185	0.0258989
TAP1	Q03518	Antigen peptide transporter 1 OS=Homo sapiens OX=9606 GN=TAP1 PE=1 SV=2	1231	1938.3	2523.9	3197.5	3403.8	4299.6	3633.63	585.896	1897.73	647.404	1.91472	0.937136	0.0262112
PDIA1	P07237	Protein disulfide-isomerase OS=Homo sapiens OX=9606 GN=P4HB PE=1 SV=3	284430	347320	326670	372320	399410	396670	389467	14912.5	319473	32056.7	1.21909	0.285804	0.0265615
AT1A1	P05023	Sodium	38442	38320	38944	55390	48589	44366	49448.3	5562.01	38568.7	330.722	1.28209	0.358493	0.0277333
CLIC4	Q9Y696	Chloride intracellular channel protein 4 OS=Homo sapiens OX=9606 GN=CLIC4 PE=1 SV=4	29127	31761	35816	38963	40421	38102	39162	1172.24	32234.7	3369.56	1.2149	0.280841	0.0282225
TSG6	P98066	Tumor necrosis factor-inducible gene 6 protein OS=Homo sapiens OX=9606 GN=TNFAIP6 PE=1 SV=2	2633.7	3006.6	2923.7	3755.4	5479.2	4493.1	4575.9	864.878	2854.67	195.8	1.60295	0.680733	0.0282535
FKB10	Q96AY3	Peptidyl-prolyl cis-trans isomerase FKBP10 OS=Homo sapiens OX=9606 GN=FKBP10 PE=1 SV=1	76832	90624	98136	69646	65371	66473	67163.3	2219.53	88530.7	10805.2	0.758645	-0.398503	0.0284339
HLAC	P10321	HLA class I histocompatibility antigen, C alpha chain OS=Homo sapiens OX=9606 GN=HLA-C PE=1 SV=3	24158	20944	19512	38073	34184	27148	33135	5537.53	21538	2379.28	1.53844	0.621472	0.0290312
STAT1	P42224	Signal transducer and activator of transcription 1-alpha	64507	79733	86564	117170	149610	106490	124423	22456.4	76934.7	11291.6	1.61726	0.693551	0.0307203
ICAL	P20810	Isoform 9 of Calpastatin OS=Homo sapiens OX=9606 GN=CAST	2045.5	2047.7	1612	2273.3	2625.8	2594.1	2497.73	195.01	1901.73	250.919	1.3134	0.393304	0.0314233
LANC1	O43813	Glutathione S-transferase LANCL1 OS=Homo sapiens OX=9606 GN=LANCL1 PE=1 SV=1	6729	7976.3	4846.5	3376.2	3732.2	3617.6	3575.33	181.725	6517.27	1575.61	0.548594	-0.866189	0.0325039
ARF5	P84085	ADP-ribosylation factor 5 OS=Homo sapiens OX=9606 GN=ARF5 PE=1 SV=2	2166.6	2802.2	3187.3	1661.6	649.02	1609	1306.54	570.036	2718.7	515.448	0.480575	-1.05717	0.0334506
VDAC1	P21796	Voltage-dependent anion-selective channel protein 1 OS=Homo sapiens OX=9606 GN=VDAC1 PE=1 SV=2	74092	85614	71272	93524	103070	120950	105848	13922.4	76992.7	7598.27	1.37478	0.459201	0.0344783
EPS8	Q12929	Epidermal growth factor receptor kinase substrate 8 OS=Homo sapiens OX=9606 GN=EPS8 PE=1 SV=1	5006.6	4742.4	6249.2	3806.5	3142.3	4019.3	3656.03	457.452	5332.73	804.602	0.685583	-0.544596	0.0349241
BGAL	P16278	Beta-galactosidase OS=Homo sapiens OX=9606 GN=GLB1 PE=1 SV=2	16153	16156	17783	22610	18513	22005	21042.7	2211.54	16697.3	940.216	1.26024	0.3337	0.0351202
PGM2L	Q6PCE3	Glucose 1,6-bisphosphate synthase OS=Homo sapiens OX=9606 GN=PGM2L1 PE=1 SV=3	167.17	0	0	1366	1351.1	416.57	1044.56	543.903	55.7233	96.5156	18.7454	4.22847	0.0362041
FLNB	O75369	Filamin-B OS=Homo sapiens OX=9606 GN=FLNB PE=1 SV=2	24591	30424	25140	20255	19788	21867	20636.7	1090.79	26718.3	3220.92	0.772379	-0.37262	0.0363052
SURF4	O15260	Surfeit locus protein 4 OS=Homo sapiens OX=9606 GN=SURF4 PE=1 SV=3	6015.3	6633.5	5297.4	8905.9	13552	9493.5	10650.5	2529.92	5982.07	668.67	1.7804	0.832201	0.0365741
P5CS	P54886	Delta-1-pyrroline-5-carboxylate synthase OS=Homo sapiens OX=9606 GN=ALDH18A1 PE=1 SV=2	6598.3	7853.7	5838.8	3877.7	4561.5	5268.1	4569.1	695.231	6763.6	1017.57	0.675543	-0.565881	0.03678
RL3	P39023	60S ribosomal protein L3 OS=Homo sapiens OX=9606 GN=RPL3 PE=1 SV=2	61908	62918	59726	54923	57835	58464	57074	1889.18	61517.3	1631.47	0.927771	-0.108159	0.0368169
SARNP	P82979	SAP domain-containing ribonucleoprotein OS=Homo sapiens OX=9606 GN=SARNP PE=1 SV=3	9324.1	8079.5	9504	6737.4	4813.4	7294.7	6281.83	1301.87	8969.2	775.736	0.700378	-0.513794	0.0372408
CD109	Q6YHK3	CD109 antigen OS=Homo sapiens OX=9606 GN=CD109 PE=1 SV=2	14393	14726	14371	12873	8607.2	8195.8	9892	2589.8	14496.7	198.913	0.682364	-0.551387	0.0372734
LAMP2	P13473	Lysosome-associated membrane glycoprotein 2 OS=Homo sapiens OX=9606 GN=LAMP2 PE=1 SV=2	121580	115700	135750	94087	106880	105710	102226	7072.53	124343	10306.7	0.822124	-0.282572	0.0374851
AATM	P00505	Aspartate aminotransferase, mitochondrial OS=Homo sapiens OX=9606 GN=GOT2 PE=1 SV=3	37578	38755	37116	25524	26408	34618	28850	5014.75	37816.3	845.093	0.762898	-0.390438	0.037886
S10AB	P31949	Protein S100-A11 OS=Homo sapiens OX=9606 GN=S100A11 PE=1 SV=2	40997	45958	39316	53442	66168	51839	57149.7	7851.12	42090.3	3453.34	1.35779	0.441256	0.0383614
SODC	P00441	Superoxide dismutase [Cu-Zn] OS=Homo sapiens OX=9606 GN=SOD1 PE=1 SV=2	33219	36213	40320	42861	48450	43321	44877.3	3102.56	36584	3565.01	1.22669	0.294774	0.0384228
FUBP2	Q92945	Far upstream element-binding protein 2 OS=Homo sapiens OX=9606 GN=KHSRP PE=1 SV=4	47865	43877	50349	39050	39713	42969	40577.3	2097.6	47363.7	3265	0.856719	-0.223107	0.0388234
SEP10	Q9P0V9	Isoform 2 of Septin-10 OS=Homo sapiens OX=9606 GN=SEPTIN10	4125.1	3875.9	2969.6	4545.4	5468.5	4952.5	4988.8	462.619	3656.87	608.093	1.36423	0.448085	0.0391883
RPN1	P04843	Dolichyl-diphosphooligosaccharide--protein glycosyltransferase subunit 1 OS=Homo sapiens OX=9606 GN=RPN1 PE=1 SV=1	136610	148090	130790	156420	155400	151540	154453	2574.05	138497	8802.96	1.11521	0.15732	0.0394177
CATL1	P07711	Procathepsin L OS=Homo sapiens OX=9606 GN=CTSL PE=1 SV=2	3775.7	1122	2725.1	6701.3	7183.7	4312.8	6065.93	1537.3	2540.93	1336.4	2.38729	1.25537	0.0400472
PP150	Q6SW99	Tegument protein pp150 OS=Human cytomegalovirus (strain Merlin) OX=295027 GN=UL32 PE=3 SV=1	2499.6	1697.6	2550.8	804.03	182.56	1513.1	833.23	665.75	2249.33	478.5	0.370434	-1.43271	0.0402724
CAPZB	P47756	Isoform 2 of F-actin-capping protein subunit beta OS=Homo sapiens OX=9606 GN=CAPZB	22617	22878	27063	37942	35064	28104	33703.3	5058.17	24186	2494.97	1.39351	0.478719	0.0431241
DDX5	P17844	Probable ATP-dependent RNA helicase DDX5 OS=Homo sapiens OX=9606 GN=DDX5 PE=1 SV=1	14535	13869	14562	10648	11189	5702.4	9179.8	3023.64	14322	392.542	0.640958	-0.641698	0.0431949
PTMS	P20962	Parathymosin OS=Homo sapiens OX=9606 GN=PTMS PE=1 SV=2	1841.9	2216.2	2833.2	1185.7	1529	1485.9	1400.2	187.008	2297.1	500.577	0.609551	-0.714181	0.043804
RHOC	P08134	Rho-related GTP-binding protein RhoC OS=Homo sapiens OX=9606 GN=RHOC PE=1 SV=1	14917	17945	16516	41699	43997	22721	36139	11677	16459.3	1514.8	2.19565	1.13465	0.0443473
ENOA	P06733	Alpha-enolase OS=Homo sapiens OX=9606 GN=ENO1 PE=1 SV=2	594820	617290	641240	658000	716610	670820	681810	30811.8	617783	23213.9	1.10364	0.142269	0.0452568
CLIC1	O00299	Chloride intracellular channel protein 1 OS=Homo sapiens OX=9606 GN=CLIC1 PE=1 SV=4	37278	40295	33882	42524	44967	41823	43104.7	1650.47	37151.7	3208.37	1.16024	0.214417	0.0460322
GLGB	Q04446	1,4-alpha-glucan-branching enzyme OS=Homo sapiens OX=9606 GN=GBE1 PE=1 SV=3	17953	20218	16273	20550	25237	24218	23335	2465.11	18148	1979.72	1.28582	0.362685	0.0467917
SIRBL	Q5TFQ8	Signal-regulatory protein beta-1 isoform 3 OS=Homo sapiens OX=9606 GN=SIRPB1 PE=1 SV=1	4805.9	2595.4	3385.2	5923.2	5378.8	7788.6	6363.53	1263.81	3595.5	1120.15	1.76986	0.823636	0.0469165
ALDOA	P04075	Fructose-bisphosphate aldolase A OS=Homo sapiens OX=9606 GN=ALDOA PE=1 SV=2	455450	403110	386800	475120	472240	474180	473847	1468.65	415120	35866.2	1.14147	0.190892	0.04717
RUVB1	Q9Y265	RuvB-like 1 OS=Homo sapiens OX=9606 GN=RUVBL1 PE=1 SV=1	9094	7767.7	7423.7	9717.7	11149	13343	11403.2	1825.97	8095.13	881.978	1.40865	0.494316	0.0475573
TPIS	P60174	Isoform 2 of Triosephosphate isomerase OS=Homo sapiens OX=9606 GN=TPI1	287240	300540	332030	476190	525460	356360	452670	86968.9	306603	23002.4	1.4764	0.562086	0.048203
PLOD2	O00469	Procollagen-lysine,2-oxoglutarate 5-dioxygenase 2 OS=Homo sapiens OX=9606 GN=PLOD2 PE=1 SV=2	9234.5	14309	12413	17193	28872	21233	22432.7	5931.2	11985.5	2564.12	1.87165	0.904311	0.0487946
PRDX6	P30041	Peroxiredoxin-6 OS=Homo sapiens OX=9606 GN=PRDX6 PE=1 SV=3	66916	81015	86377	99739	118360	94239	104113	12641.3	78102.7	10052.1	1.33302	0.414702	0.049343
DAB2	P98082	Disabled homolog 2 OS=Homo sapiens OX=9606 GN=DAB2 PE=1 SV=3	7713.4	7427	8881.4	7097.9	5121.6	4975.1	5731.53	1185.57	8007.27	770.447	0.715791	-0.482389	0.0494245
TCPQ	P50990	T-complex protein 1 subunit theta OS=Homo sapiens OX=9606 GN=CCT8 PE=1 SV=4	55192	59563	56128	53108	45411	50474	49664.3	3911.86	56961	2301.48	0.871901	-0.197764	0.0495866
